# Supplementary material for: Lipid Profiling and Stable Isotopic Data Analysis for Differentiation of Extra Virgin Olive Oils Based on Their Origin
Source: Molecules. 2019 Dec 18;25(1):4. doi: 10.3390/molecules25010004 (PMC6982832; doi:10.3390/molecules25010004)
Supplement: Supplementary file 1 [file molecules-25-00004-s001.zip]

Archive with 4 entries (4 files):
- Table S1 - Lukic et al 2019.xlsx
- Table S2 - Lukic et al 2019.xlsx
- Table S3 - Lukic et al 2019.xlsx
- Table S4 - Lukic et al 2019.xlsx
