# Supplementary material for: Lipid Profiling and Stable Isotopic Data Analysis for Differentiation of Extra Virgin Olive Oils Based on Their Origin
Source: Molecules. 2019 Dec 18;25(1):4. doi: 10.3390/molecules25010004 (PMC6982832; doi:10.3390/molecules25010004)
Supplement: Supplementary file 1 [file molecules-25-00004-s001.zip › Table S1 - Lukic et al 2019.xlsx]

## Sheet: Table S1
	Table S1: Standards of minor lipids used in the LC-ESI-MS/MS method development
	Class	Compound	CAS n°	Chemical formula	MW (Da)	Furnisher
	Fatty acids
		Arachidic acid	506-30-9	C20H40O2	312	Sigma
		Behenic acid	112-85-6	C22H44O2	340	Sigma
		Docosahexaenoic acid	6217-54-5	C22H32O2	328	Aldrich
		Erucic acid	112-86-7	C22H42O2	338	Sigma
		Gondoic acid	5561-99-9	C20H38O2	310	Aldrich
		Lignoceric acid	557-59-5	C24H48O2	368	Aldrich
		Linoleic acid	60-33-3	C18H32O2	280	Aldrich
		Linolenic acid	463-40-1	C18H30O2	278	Fluka
		Margaric acid	506-12-7	C17H34O2	270	Sigma
		Miristoleic acid	544-64-9	C14H26O2	226	Sigma
		Myristic acid	544-63-8	C14H28O2	228	Sigma
		Oleanolic acid	508-02-1	C30H48O3	456	Sigma
		Oleic acid	112-80-1	C18H34O2	282	Sigma
		Palmitic acid	67701-02-4	C16H32O2	256	Sigma
		Palmitoleic acid	2091-29-4	C16H30O2	254	Sigma
		Stearic acid	57-11-4	C18H36O2	284	Sigma
	Carnitines
		Palmitoyl-L-carnitine hydrochloride	2364-67-2	C23H46ClNO4	435	Fluka
		Oleoyl-L-carnitine hydrochloride	31062-78-9	C25H47NO4	425	Fluka
	Esters
		Ethyl linoleate	544-35-4	C20H36O2	308	Sigma
		Ethyl oleate	111-62-6	C20H38O2	310	Sigma
		Ethyl palmitate	628-97-7	C18H36O2	284	Sigma
		Ethyl stearate	111-61-5	C20H40O2	312	Sigma
		Methyl linoleate	112-63-0	C19H34O2	294	Sigma
		Methyl oleate	112-62-9	C19H36O2	296	Sigma
		Methyl palmitate	112-39-0	C17H34O2	270	Sigma
		Methyl stearate	112-61-8	C19H38O2	298	Sigma
	Glicerophospholipids
		1,2-dioleoyl-sn-glycero-3-phospho-rac-(1-glycerol)sodium salt	67254-28-8	C42H79NaO10P	796	Sigma
		1,2-dioleoyl-sn-glycero-3-phosphocholine	4235-95-4	C44H80NO8P	785	Sigma
		1-palmitoyl-sn-glycero-3-phosphocholine	17364-16-8	C24H51NO7P	495	Sigma
	Glicerolipids
		1-linoleoyl-rac-glycerol	2277-28-3	C21H38O4	354	Alderich
		1-oleoyl-rac-glycerol	31062-78-9	C25H47NO4	356	Alderich
		Glyceryl tripalmitoleate	20246-55-3	C51H92O6	800	Sigma
		1-monopalmitoleoyl-rac-glycerol	37515-61-0	C19H36O4	328	Fluka
	Sfingolipids
		Ceramide		C36H71NO3	565	Sigma
	Sterols
		Brassicasterolo	474-67-9	C28H46O	398	Sigma
		Cholesterol	57-88-5	C27H46O	386	Alderich
		Desmosterolo	313-04-2	C27H44O	384	Fluka
		Ergosterolo	57-87-4	C28H44O	396	Sigma
		Lupeol	545-47-1	C30H50O	426	Sigma
		Uvaol	545-46-0	C30H50O2	442	Sigma
