# Supplementary material for: Lipid Profiling and Stable Isotopic Data Analysis for Differentiation of Extra Virgin Olive Oils Based on Their Origin
Source: Molecules. 2019 Dec 18;25(1):4. doi: 10.3390/molecules25010004 (PMC6982832; doi:10.3390/molecules25010004)
Supplement: Supplementary file 1 [file molecules-25-00004-s001.zip › Table S2 - Lukic et al 2019.xlsx]

## Sheet: Table S2
	Table S2: Mass transitions (MRM) and instrumental parameters optimized for each metabolite for the analyses by LC-ESI-MS/MS
	Class	Compound	Ionization Mode	Precursor ion		Q1						Q2						RT
						Product ion	DP	EP	CE	CXP		Product ion	DP	EP	CE	CXP
	Fatty acids
		Arachidic Acid	[M+HCOO]-	357.4		311.4	-5	-10	-12	-21		45.1	-5	-10	-40	-5		14.5
		Behenic Acid	[M+HCOO]-	385.4		339.4	-60	-11	-15	-10		321.4	-60	-11	-47	-16		16
		Docosahexaenoic Acid	[M-H]-	373.3		327.3	-60	-10	-10	-21		283.4	-60	-10	-20	-20		8.8
		Erucic Acid	[M+HCOO]-	383.24		337.3	-95	-10	-12	-23		45	-95	-10	-44	-5		14.6
		Gondoic Acid	[M-H]-	309.4		291.5	-167	-11	-32.9	-19		155	-167	-11	-37	-10		12.7
		Lignoceric Acid	[M+HCOO]-	413.229		367.3	-65	-10	-12	-23		45	-65	-10	-42	-5		18.6
		Linoleic Acid	[M+HCOO]-	325.2		279.2	-60	-12	-10	-21		261	-60	-12	-35	-23		9
		Linolenic Acid	[M+HCOO]-	323.3		277.2	-65	-6	-8	-17		259.3	-65	-6	-27	-17		8.2
		Margaric Acid	[M+HCOO]-	315.4		269.3	-45	-13	-10	-17		45	-10	-10	-32	-5		11
		Miristoleic Acid	[M+HCOO]-	271.3		225.3	-45	-11	-20	-17		45	-30	-10	-26	-7		6.6
		Myristic Acid	[M+HCOO]-	273.2		227.2	-5	-10	-18	-15		45	-5	-10	-26	-7		8.4
		Oleanolic Acid	[M+NH4]+	474.312		439.4	146	10	15	32		191.2	146	10	27	12		7.8
		Oleic Acid	[M+HCOO]-	327.156		281.2	-50	-10	-14	-17		45.1	-50	-10	-34	-5		10.8
		Palmitic Acid	[M-H]-	255.105		237.3	-170	-10	-30	-17		44.9	-55	-10	-38	-5		10.4
		Palmitoleic Acid	[M+HCOO]-	299.3		253.3	-55	-10	-18	-15		44.7	-55	-10	-34	-7		8.5
		Stearic Acid	[M+HCOO]-	329.3		283.3	-60	-12	-9	-22		265.5	-60	-12	-41	-16		12.7
	Carnitines
		Palmitoyl-L-carnitine hydrochloride	[M+H]+	400.3		341	173	10	24	14		239	173	10	28	14		6.2
		Oleoyl-L-carnitine hydrochloride	[M+H]+	426.3		367	120	11	26	17		265	120	11	30	13		6.5
	Esters
		Ethyl Linoleate	[M+H+H2O]	326.3		263.2	26	10	12	20		95	26	10	35	8		12.6
		Ethyl Oleate	[M+H+H2O]	328.3		311.3	61	10	13	22		265.2	211	10	13	22		14
		Ethyl Palmitate	[M+H+H2O]	302.3		285.2	71	10	13	20		257.3	71	10	21	20		13.7
		Ethyl Stearate	[M+H]+	313.3		285.3	211	10	19	16		71.1	211	10	25	8		15.9
		Methyl Linoleate	[M+H+H2O]	312.3		295.3	26	10	11	20		263.2	26	10	13	14		11.5
		Methyl Oleate	[M+H+H2O]	314.3		297.4	41	10	11	18		149	116	10	25	14		13
		Methyl Palmitate	[M+H+H2O]	288.5		271.2	71	10	11	24		71.2	151	10	27	8		12.7
		Methyl Stearate	[M+H+H2O]	316.3		299.3	86	10	13	24		71.2	86	10	31	8		14.8
	Glicerophospholipids
		1,2-dioleoyl-sn-glycero-3-phospho-rac-(1-glycerol)sodium salt	[M-Na+NH4]+	792.5		603.6	50	6	35	15		339.3	50	6	45	14		16.3
		1,2-dioleoyl-sn-glycero-3-phosphocholine	[M+H]+	786.6		184	116	3	27	14		125	116	3	134	14		18
		1-palmitoyl-sn-glycero-3-phosphocholine	[M+H]+	496.4		478.4	100	14	27	14		184	100	14	35	14		6.5
	Glicerolipidi
		1-linoleoyl-rac-glycerol	[M+H]+	355.3		337	300	3	15	16		263	300	3	13	21		7.6
		1-oleoyl-rac-glycerol	[M+H]+	357.3		265.2	250	10	15	13		283.2	250	10	13	17		9.2
		Glyceryl tripalmitoleate	[M+NH4]+	818.7		547	300	4	28	27		237.3	300	4	53	12		23.7
		1-monopalmitoleoyl-rac-glycerol	[M+H]+	329.3		219.3	104	7	17.5	17		121.2	104	7	29	9		7.1
	Sfingolipids
		Ceramide	[M+H]+	566.6		548.6	100	8	18	14		264	100	8	41	14		19.8
	Sterols
		Brassicasterolo	[M+H]+	416.4		381.3	16	10	13	20		125.1	16	10	21	10		15.4
		Cholesterol	[M+H]+	369.5		147	140	8	25	35		135	140	8	35	23		16.1
		Desmosterolo	[M+NH4]+	402.4		367.2	146	10	13	20								14.1
		Ergosterolo	[M+H]+	397.26		69.3	6	10	33	14		379.4	6	10	17	22		14.9
		Lupeol	[M+H]+	444.4		427.4	35	5	17	14		409.4	35	5	17	14		15.4
		Uvaol	[M+NH4]+	460.4		443.4	100	10	11	22		191.4	100	10	21	10		7.6
