# Supplementary material for: Lipid Profiling and Stable Isotopic Data Analysis for Differentiation of Extra Virgin Olive Oils Based on Their Origin
Source: Molecules. 2019 Dec 18;25(1):4. doi: 10.3390/molecules25010004 (PMC6982832; doi:10.3390/molecules25010004)
Supplement: Supplementary file 1 [file molecules-25-00004-s001.zip › Table S3 - Lukic et al 2019.xlsx]

## Sheet: Table S3
	Table S3: Method validation parameters for each metabolite for the anlayses by LC-ESI-MS/MS - part I
			Isopropanol calibration curves					Oil calibration curves				Matrix effect (%)
	Class	Compound	Working range (µg/g)	Equation	Correlation (r2)	Q1/Q2		Equation	Correlation (r2)	Q1/Q2				LOD (µg/g)	LOQ (µg/g)
	Fatty acids
		Arachidic Acid	0,0002-40	y = 1410529,30x + 225286,81	1	2.61		y = 1.191.890,37x - 152.735,01	1	2.67345		-18.3439		6.66667e-05	0.004
		Behenic Acid	0,0002-20	y = 1954562,81x + 250596,63	1	495.8		y = 1.834.766,49x - 273.937,29	0.99	566.832		-6.52927		6.66667e-05	0.004
		Docosahexaenoic Acid	0,0002-4	y = 4195226,77x + 11169,07	1	6.67		y = 4.001.896,34x - 301.094,22	1	7.64538		-4.83098		6.66667e-05	0.004
		Erucic Acid	0,0002-4	y = 1842539,67x + 30685,59	1	4.12		y = 1.644.827,43x - 161.684,38	1	2.55049		-12.0203		6.66667e-05	0.004
		Gondoic Acid	0,0002-4	y = 4772,10x + 57,68	0.99	3.49		y = 4.074,76x + 1.359,57	1	64.4142		-17.1125		6.66667e-05	0.004
		Lignoceric Acid	0,0002-100	y = 1178928,07x + 1138477,30	0.99	4.09		y = 1.086.068,38x + 510.730,12	1	4.01865		-8.55008		6.66667e-05	0.004
		Linoleic Acid	0,0002-4	y = 1066791,58x + 32988,60	1	77.07		y = 1.182.395,10x - 490.146,40	1	178.904		-2.5813		6.66667e-05	0.004
		Linolenic Acid	0,0002-10	y = 1526206,44x - 107988,90	0.99	133.3		y = 1.423.145,43x - 674.246,39	0.99	173.729		-7.24181		6.66667e-05	0.004
		Margaric Acid	0,0002-10	y = 900333,64x + 53846,63	1	166		y = 809.390,59x + 67.053,01	0.99	701.373		-11.2359		6.66667e-05	0.004
		Miristoleic Acid	0,0002-10	y = 425289,83x - 13062,84	1	1.67		y = 411.390,33x - 428.191,36	0.99	2.579		-3.37875		6.66667e-05	0.004
		Myristic Acid	0,0002-4	y = 297085,06x + 12522,48	1	1.82		y = 264.895,06x - 76.850,30	0.99	3.01662		-12.152		6.66667e-05	0.004
		Oleanolic Acid	0,04-4	y = 1973205,14x + 423752,18	0.99	3.04		y = 1.658.967,32x - 197.661,57	1	2.7432		-18.9418		0.0133333	0.8
		Oleic Acid	0,0002-10	y = 1410529,30x + 225286,81	0.99	3.86		y = 2.293.681,67x - 1.995.679,01	0.99	3.72336		2.13101		6.66667e-05	0.004
		Palmitic Acid	0,04-10	y = 464904,90x + 2651080,61	0.95	3.04		y = 437.831,59x - 761.999,52	0.99	1.92288		-6.1834		0.0133333	0.8
		Palmitoleic Acic	0,0002-4	y = 551394,79x + 86604,85	1	4.46		y = 509.142,55x + 74.729,36	1	3.35127		-8.29861		6.66667e-05	0.004
		Stearic Acid	0,02-4	y = 1032326,14x + 3127521,41	0.98	1271		y = 887.468,89x - 265.513,25	1	274.899		-16.3225		0.00666667	0.4
	Carnitines
		Palmitoyl-L-carnitine hydrochloride	0,0002-1	y = 25069860,87x - 257225,24	1	4.03		y = 21.390.244,14x - 1.830.676,68	1	2.28477		-17.2023		6.66667e-05	0.004
		Oleoyl-L-carnitine hydrochloride	0,0002-40	y = 3684234,62x + 2231402,66	0.98	0.46		y = 3.828.291,62x + 238.736,18	0.99	0.486578		3.76296		6.66667e-05	0.004
	Esters
		Ethyl Linoleate	0,01-10	y = 10389897,19x + 3648909,44	0.97	9.76		y = 9.160.333,40x + 171.147,17	0.99	9.38586		-13.4227		0.00333333	0.2
		Ethyl Oleate	0,02-40	y = 3345532,27x + 2889624,97	0.99	182.77		y = 3.854.804,63x - 66.818,47	1	0.53402		-15.601		0.00666667	0.4
		Ethyl Palmitate	0,0002-20	y = 5666169,42x + 1533352,75	0.99	3.68		y = 5.745.447,99x + 77.016,61	1	4.0233		1.37985		6.66667e-05	0.004
		Ethyl Stearate	0,0002-10	y = 1210412,43x + 2875755,07	0.97	1.35		y = 5.891.262,62x + 527.277,62	0.98	1.91407		-6.58905		6.66667e-05	0.004
		Methyl Linoleate	0,0002-20	y = 1758228,95x + 386114,83	0.99	1.83		y = 1.921.986,73x + 42.416,06	1	2.31663		-5.87327		6.66667e-05	0.004
		Methyl Oleate	0,01-100	y = 1210412,43x + 2875755,07	0.98	22.9		y = 1.500.423,37x - 61.682,81	1	138.836		19.33		0.00333333	0.2
		Methyl Palmitate	0,0002-40	y = 1207329,24x + 358151,45	1	6.68		y = 1.200.529,97x + 113.537,08	1	12.2807		-0.566353		6.66667e-05	0.004
		Methyl Stearate	0,0002-20	y = 2583617,73x + 708242,87	1	13.79		y = 2.894.033,19x + 207.010,35	0.97	69.5125		10.726		6.66667e-05	0.004
	Glicerophospholipids
		1,2-dioleoyl-sn-glycero-3-phospho-rac-(1-glycerol)sodium salt	0,0002-10	y = 29981720,48x + 1694259,59	1	31.5		y = 26.421.151,06x + 1.943.648,66	0.99	27.2407		8.83866		6.66667e-05	0.004
		1,2-dioleoyl-sn-glycero-3-phosphocholine	0,01-4	y = 46544208x - 1197791	1	0.96		y = 48.805.907,08x - 868.345,28	1	1.23169		4.63		0.00333333	0.2
		1-palmitoyl-sn-glycero-3-phosphocholine	0,0002-20	y = 10152248,80x + 1548964,14	0.99	0.16		y = 9.064.255,63x - 165.830,03	1	0.120957		-12.0031		6.66667e-05	0.004
	Glicerolipids
		1-linoleoyl-rac-glycerol	0,02-4	y = 431011,56x + 17213,51	1	7.28		y = 362.099,21x + 7.550,43	1	5.38295		-19.0314		0.00666667	0.4
		1-oleoyl-rac-glycerol	0,0002-10	y = 480871,43x - 23267,19	1	1.99		y = 465.375,52x - 411.403,39	1	2.85449		-3.32957		6.66667e-05	0.004
		Glyceryl tripalmitoleate	0,1-40	y = 6407765,15x + 13143946,67	0.96	2.05		y = 5.371.311,98x - 160.673,12	1	2.95458		-19.2961		0.0333333	2
		1-monopalmitoleoyl-rac-glycerol	0,0002-1	y = 403078,99x + 4540,95	1	0.7		y = 352.381,52x - 1.272,77	1	0.605294		-14.3869		6.66667e-05	0.004
	Sfingolipids
		Ceramide	0,0002-10	y = 15126176,66x + 1314337,05	1	1.54		y = 18.682.794,72x + 271.230,07	0.99	1.21023		15.9129		6.66667e-05	0.004
	Sterols
		Brassicasterolo	0,0002-0,1	y = 1564044,62x + 7845,40	0.96	3.25		y = 1.371.202,74x + 32.617,28	0.98	14.7013		-14.0637		6.66667e-05	0.004
		Cholesterol	0,04-4	y = 200408x + 121285	0.96	1.38		y = 169.477,98x + 103.736,95	0.98	2.12436		-18.2502		0.0133333	0.8
		Desmosterolo	0,0002-0,4	y = 1748470,61x + 19891,96	0.96			y = 1.814.926,26x - 188.992,34	1	5.89		3.66158		6.66667e-05	0.004
		Ergosterolo	0,0002-10	y = 169714,55x - 1796,39	1	0.72		y = 200.900,79x - 37.825,08	0.99	1.96775		15.5231		6.66667e-05	0.004
		Lupeol	0,01-2	y = 206228x + 12248	0.98	0.18		y = 174.431,10x + 56.576,95	0.97	1.45792		-18.229		0.00333333	0.2
		Uvaol	0,0002-1	y = 1205987x + 194519	0.98	0.36		y = 1.054.291,82x + 6.485,79	0.99	0.629637		-14.3883		6.66667e-05	0.004
