# Supplementary material for: Lipid Profiling and Stable Isotopic Data Analysis for Differentiation of Extra Virgin Olive Oils Based on Their Origin
Source: Molecules. 2019 Dec 18;25(1):4. doi: 10.3390/molecules25010004 (PMC6982832; doi:10.3390/molecules25010004)
Supplement: Supplementary file 1 [file molecules-25-00004-s001.zip › Table S4 - Lukic et al 2019.xlsx]

## Sheet: Table S4
	Table S4: Method validation parameters for each metabolite for the analyses by LC-ESI-MS/MS - part II
	Class	Compound
			Intra-day CV (%)	Inter-day CV (%)	Recovery	Accuracy	Precision
	Fatty acids
		Palmitoleic Acic	1.6	3.4	90	-9	3
		Arachidic Acid	2.2	5.3	108	8	5
		Behenic Acid	1.7	6.9	105	6	3
		Docosahexaenoic Acid	2	3.1	121	21	2
		Erucic Acid	1.6	4.6	137	38	5
		Gondoic Acid	3	4	107	7	5
		Lignoceric Acid	1.8	5.2	88	-12	5
		Linoleic Acid	1.9	3.1	64	-35	3
		Linolenic Acid	1.8	3.8	125	25	3
		Margaric Acid	2	2.8	126	27	5
		Miristoleic Acid	1.7	3.2	102	3	1
		Myristic Acid	3.2	2	117	17	4
		Oleanolic Acid	3.4	13.9	77	-23	3
		Oleic Acid	1.9	2	93	28	6
		Palmitic Acid	2.6	2.7	106	11	5
		Stearic Acid	1.6	5.65	82	-18	5
	Carnitines
		Palmitoyl-L-carnitine hydrochloride	2.4	6.7	103	4	3
		Oleoyl-L-carnitine hydrochloride	2.5	8.3	104	4	5
	Esters
		Ethyl Linoleate	2.3	11.9	80	-20	6
		Ethyl Oleate	3.3	10	95	-4	4
		Ethyl Palmitate	2.1	9.3	98	-2	2
		Ethyl Stearate	3.6	15.9	99	-1	3
		Methyl Linoleate	2.4	13	90	-9	3
		Methyl Oleate	3	12.5	66	-34	3
		Methyl Palmitate	2.1	12.1	85	-15	6
		Methyl Stearate	3.3	8.3	87	-12	3
	Glicerophospholipids
		1,2-dioleoyl-sn-glycero-3-phospho-rac-(1-glycerol)sodium salt	1.4	4.4	130	30	2
		1,2-dioleoyl-sn-glycero-3-phosphocholine	1.2	4.6	116	16	1
		1-palmitoyl-sn-glycero-3-phosphocholine	1.6	5.7	121	22	7
	Glicerolipids
		1-linoleoyl-rac-glycerol	2.2	8.1	95	-4	2
		1-oleoyl-rac-glycerol	1.8	9.2	73	-26	5
		Glyceryl tripalmitoleate	2.5	15	105	6	3
		1-monopalmitoleoyl-rac-glycerol	1.7	5.47	126	27	3
	Sfingolipids
		Ceramide	0.6	5.5	116	17	4
	Sterols
		Brassicasterolo	6.6	17.3	66	-34	10
		Cholesterol	3.9	14	87	-13	2
		Desmosterolo	2.4	32	57	-43	5
		Ergosterolo	1.6	21.7	74	-26	4
		Lupeol	6.7	17	75	-25	11
		Uvaol	2.9	14.1	92	-7	3
